# Supplementary material for: Polyethylenimine as a Non-Innocent Ligand for Hexacyanoferrates Immobilization
Source: Molecules. 2022 Dec 2;27(23):8489. doi: 10.3390/molecules27238489 (PMC9740449; doi:10.3390/molecules27238489)
Supplement: Supplementary file 1 [file molecules-27-08489-s001.zip]

Archive with 1 entries (1 files):
- molecules-2032433-supplementary.pdf
